# Supplementary material for: Novel C60 Fullerenol-Gentamicin Conjugate–Physicochemical Characterization and Evaluation of Antibacterial and Cytotoxic Properties
Source: Molecules. 2022 Jul 7;27(14):4366. doi: 10.3390/molecules27144366 (PMC9317625; doi:10.3390/molecules27144366)
Supplement: Supplementary file 1 [file molecules-27-04366-s001.zip]

Archive with 1 entries (1 files):
- molecules-1768350-supplementary.pdf
